# Supplementary material for: Plant-Based ZnO Nanoparticles for Green Nanobiocontrol of a Highly Virulent Bacterial Leaf Blight Pathogen: Mechanistic Insights and Biocompatibility Evaluation
Source: Nanomaterials (Basel). 2025 Jun 30;15(13):1011. doi: 10.3390/nano15131011 (PMC12251038; doi:10.3390/nano15131011)
Supplement: Supplementary file 1 [file nanomaterials-15-01011-s001.zip]

Archive with 1 entries (1 files):
- nanomaterials-3650068-supplementary.pdf
